# Supplementary material for: Influence of Temperature, Humidity, and Photophase on the Developmental Stages of Spodoptera litura (Lepidoptera: Noctuidae) and Prediction of Its Population Dynamics
Source: Insects. 2025 Mar 27;16(4):355. doi: 10.3390/insects16040355 (PMC12027962; doi:10.3390/insects16040355)
Supplement: Supplementary file 1 [file insects-16-00355-s001.zip]

Archive with 20 entries (20 files):
- Fig S1.tif
- Fig S10.tif
- Fig S11.tif
- Fig S12.tif
- Fig S13.tif
- Fig S14.tif
- Fig S15.tif
- Fig S16.tif
- Fig S17.tif
- Fig S18.tif
- Fig S19.tif
- Fig S2.tif
- Fig S3.tif
- Fig S4.tif
- Fig S5.tif
- Fig S6.tif
- Fig S7.tif
- Fig S8.tif
- Fig S9.tif
- Supplementary Material for Review.pdf
